# Supplementary material for: A Real-Life Digital Intervention for Personalized Nutrition in Adults With Overweight or Obesity: Remote Randomized Controlled Trial
Source: J Med Internet Res. 2026 Jan 5;28:e73367. doi: 10.2196/73367 (PMC12817035; doi:10.2196/73367)
Supplement: Multimedia Appendix 1 [file jmir_v28i1e73367_app1.xlsx]

## Sheet: Screening&baseline_data
	Questions	Possible answers
	What gender were you assigned at birth?	Male, Female
	Are you in menopause?	Yes, No
	What is your age?	>Insert number
	What is your current living situation?	Living alone, Living together (with partner), Living together (with family), Living together (with housemates), Living in a community living arrangement, Living in a nurse home or care facility, Other
	What is your motivation to participate in this study?	To lose weight, To gain weight (muscle mass), Weight maintenance, Other
	Do you own a smartphone?	Yes, No
	Do you own a computer and/or laptop (not a tablet)?	Yes, No
	Do you own a scale and measuring tape, or are you willing to buy them for participation in the study?	Yes, No
	Do you have a food allergy?	No, Yes namely: Fish, Peanut, Milk (including lactose), Gluten-containing grains, Eggs, Nuts, Soy, Shellfish, Mollusks, Celery, Mustard, Sesame seed, Sulfite, Lupin, Other
	Do you follow a special dietary regime?	No, Yes namely: Vegetarian, Vegan, Keto diet, Calorie restriction, Other
	Do you use dietary supplements?	Yes, No
	Which dietary supplements do you use?	>Insert text
	Do you have a chronic illness that affects your food intake?	No, Yes namely: Diabetes Mellitus, Hypertension (high blood pressure), Intestinal-related diseases such as Crohn's diseases (IBD) / ulcerative colitis (IBD) / irretable bowel syndrome (IBS), Familial hypercholesterolemia (hereditary high cholesterol)
	How would you rate your general health?	Excellent, Very good, Good, Moderate, Poor
	Are you currently participating in another nutrition study and/or are you part of a weight-loss program or lifestyle intervention?	Yes, No
	Which?	>Insert text
	How is your physical activity?	Sedentary lifestyle (little to no physical activity), Sedentary lifestyle with little physical activity in free time (sports/active movement 2x per week), Sedentary lifestyle with daily movement or a job with much physical activity (sports/active movement 2-3x per week), Active lifestyle (very active at work: such as in construction/personal trainer/sports>5x per week), Very active lifestyle with…
	How much fruit have you eaten in the past year?	Never, Less than 1 serving per month, 1-2 servings per month, 1 serving per week, 2-4 servings per week, 5-6 servings per week, 1 serving per day, 2 servings per day, 3 servings per day, 4 servings per day, 5 servings per day, 6 or more servings per day
	How many servings of 250 grams of vegetables have you eaten in the past year?	Never, Less than 1 serving per month, 1-2 servings per month, 1 serving per week, 2-4 servings per week, 5-6 servings per week, 1 serving per day, 2 servings per day, 3 servings per day, 4 servings per day, 5 servings per day, 6 or more servings per day
	How many servings of bread or grains have you eaten in the past year?	Never, Less than 1 serving per month, 1-2 servings per month, 1 serving per week, 2-4 servings per week, 5-6 servings per week, 1 serving per day, 2 servings per day, 3 servings per day, 4 servings per day, 5 servings per day, 6 or more servings per day
	How many servings of nuts or seeds have you eaten in the past year?	Never, Less than 1 serving per month, 1-2 servings per month, 1 serving per week, 2-4 servings per week, 5-6 servings per week, 1 serving per day, 2 servings per day, 3 servings per day, 4 servings per day, 5 servings per day, 6 or more servings per day
	How many servings of legumes (e.g., beans, chickpeas, split peas) have you eaten in the past year?	Never, Less than 1 serving per month, 1-2 servings per month, 1 serving per week, 2-4 servings per week, 5-6 servings per week, 1 serving per day, 2 servings per day, 3 servings per day, 4 servings per day, 5 servings per day, 6 or more servings per day
	Have you recently experienced constipation?	Yes, No
	Have you recently experienced diarrhea?	Yes, No
	How often do you exercise on average per week?	Never, Less than 1 serving per month, 1-2 servings per month, 1 serving per week, 2-4 servings per week, 5-6 servings per week, 1 serving per day, 2 servings per day, 3 servings per day, 4 servings per day, 5 servings per day, 6 or more servings per day
	What kind of exercises do you usually do?	Cardio, Strength training, Core (yoga, pilates, etc.), I don't exercise
	What is your body weight (kg)?	>Insert number
	What is your height (cm)?	>Insert number
	What is your waist circumference (cm)?	>Insert number
	What is your hip circumference (cm)?	>Insert number
	What is your neck circumference (cm)?	>Insert number
	What is your wrist circumference (cm)?	>Insert number

## Sheet: HowAmI_Questionnaire
	Asked at timepoint	Questions	Possible answers
All groups	Week 0, 2, 4 and 6	How much fruit have you eaten in the past year?	Never, Less than 1 serving per month, 1-2 servings per month, 1 serving per week, 2-4 servings per week, 5-6 servings per week, 1 serving per day, 2 servings per day, 3 servings per day, 4 servings per day, 5 servings per day, 6 or more servings per day
	Week 0, 2, 4 and 6	How many portions of 250 grams of vegetables have you eaten in the past year?	Never, Less than 1 serving per month, 1-2 servings per month, 1 serving per week, 2-4 servings per week, 5-6 servings per week, 1 serving per day, 2 servings per day, 3 servings per day, 4 servings per day, 5 servings per day, 6 or more servings per day
	Week 0, 2, 4 and 6	How many portions of bread or grains have you eaten in the past year?	Never, Less than 1 serving per month, 1-2 servings per month, 1 serving per week, 2-4 servings per week, 5-6 servings per week, 1 serving per day, 2 servings per day, 3 servings per day, 4 servings per day, 5 servings per day, 6 or more servings per day
	Week 0, 2, 4 and 6	How many portions of nuts or seeds have you eaten in the past year?	Never, Less than 1 serving per month, 1-2 servings per month, 1 serving per week, 2-4 servings per week, 5-6 servings per week, 1 serving per day, 2 servings per day, 3 servings per day, 4 servings per day, 5 servings per day, 6 or more servings per day
	Week 0, 2, 4 and 6	How many portions of legumes have you eaten in the past year (e.g., beans, chickpeas, split peas)?	Never, Less than 1 serving per month, 1-2 servings per month, 1 serving per week, 2-4 servings per week, 5-6 servings per week, 1 serving per day, 2 servings per day, 3 servings per day, 4 servings per day, 5 servings per day, 6 or more servings per day
	Week 0, 2, 4 and 6	Have you recently experienced constipation?	Yes, No
	Week 0, 2, 4 and 6	Have you recently experienced diarrhea?	Yes, No
	Week 0, 2, 4 and 6	How often do you exercise per week on average?	Almost never, 1-4 times a week, 5+ times a week
	Week 0, 2, 4 and 6	What type of exercises do you usually do?	Cardio, Strength training, Core (yoga, pilates, etc.), I don’t exercise
	Week 0, 2, 4 and 6	What is your body weight?	>Insert number
	Week 0, 2, 4 and 6	What is your hip circumference?	>Insert number
	Week 0, 2, 4 and 6	What is your waist circumference?	>Insert number
	Week 0, 2, 4 and 6	What is your neck circumference?	>Insert number
	Week 0, 2, 4 and 6	What is your wrist circumference?	>Insert number
	Week 0, 2, 4 and 6	How is your physical activity?	>Insert number
Control group	Week 2, 4 and 6	What is the main reason for participating in this study? (multiple answers possible)	This product aligns with my goal to lose weight, I am already interested in/using meal boxes, I enjoy trying free products, No decision stress about what to eat, Time-saving, Other, ...
	Week 2, 4 and 6	To what extent can you perform the measurements independently (height, circumference, weight, etc.)?	Horizontal slider: Very difficult-Very easy
	Week 2, 4 and 6	Are there any unclear questions when completing the survey? Think of questions about your dietary intake, performing measurements, or other aspects you find challenging.	No, Yes
	Week 2, 4 and 6	If yes, which ones?	>Insert text
	Week 2, 4 and 6	How often have you thought about eating healthy food in the past two weeks?	Often, Occasionally, Rarely, Never, Don’t know
	Week 2, 4 and 6	Have you changed your eating habits since joining the study?	Yes, No
	Week 2, 4 and 6	Do you feel you have started eating healthier?	Yes, No
	Week 2, 4 and 6	To what extent do you find it pleasant or unpleasant to follow the advice?	Very pleasant, Pleasant, Neither pleasant nor unpleasant, Very unpleasant, No opinion
	Week 2, 4 and 6	How easy is it to follow the dietary advice?	Very pleasant, Pleasant, Neither pleasant nor unpleasant, Very unpleasant, No opinion
	Week 2, 4 and 6	Would you find it helpful to receive the dietary advice in personalized meal boxes?	Horizontal slider: Very difficult-Very easy
	Week 2, 4 and 6	Do you think a personalized meal box containing all your daily meals could help you reach your goals faster?	Yes, No
	Week 2, 4 and 6	What would you be willing to pay for a personalized meal box containing all necessary components for 5 days, so you don’t need to shop or cook?	Max 10-15 euros per day, Max 15-20 euros per day, Max 20-25 euros per day, Max 25-30 euros per day
	Week 2, 4 and 6	How easy is it to answer the questions in the app?	Horizontal slider: Very difficult-Very easy
Personalized intervention group	Week 2, 4 and 6	What is the main reason for participating in this study? (multiple answers possible)	This product aligns with my goal to lose weight, I am already interested in/using meal boxes, I enjoy trying free products, No decision stress about what to eat, Time-saving, Other, ...
	Week 2, 4 and 6	To what extent can you perform the measurements independently (height, circumference, weight, etc.)?	Horizontal slider: Very difficult-Very easy
	Week 2, 4 and 6	Are there any unclear questions when completing the survey? Think of questions about your dietary intake, performing measurements, or other aspects you find challenging.	No, Yes
	Week 2, 4 and 6	If yes, which ones?	>Insert text
	Week 2, 4 and 6	How often have you thought about eating healthy food in the past two weeks?	Often, Occasionally, Rarely, Never, Don’t know
	Week 2, 4 and 6	Have you changed your eating habits since joining the study?	Yes, No
	Week 2, 4 and 6	Do you feel you have started eating healthier?	Yes, No
	Week 2, 4 and 6	To what extent do you find it pleasant or unpleasant to follow the advice?	Very pleasant, Pleasant, Neither pleasant nor unpleasant, Very unpleasant, No opinion
	Week 2, 4 and 6	How easy is it to follow the dietary advice?	Very pleasant, Pleasant, Neither pleasant nor unpleasant, Very unpleasant, No opinion
	Week 2, 4 and 6	Would you find it helpful to receive the dietary advice in personalized meal boxes?	Horizontal slider: Very difficult-Very easy
	Week 2, 4 and 6	Do you think a personalized meal box containing all your daily meals could help you reach your goals faster?	Yes, No
	Week 2, 4 and 6	What would you be willing to pay for a personalized meal box containing all necessary components for 5 days, so you don’t need to shop or cook?	Max 10-15 euros per day, Max 15-20 euros per day, Max 20-25 euros per day, Max 25-30 euros per day
	Week 2, 4 and 6	How easy is it to answer the questions in the app?	Horizontal slider: Very difficult-Very easy
Personalized intervention plus group	Week 2, 4 and 6	What is the main reason for participating in this study? (multiple answers possible)	This product aligns with my goal to lose weight, I am already interested in/using meal boxes, I enjoy trying free products, No decision stress about what to eat, Time-saving, Other, ...
	Week 2, 4 and 6	To what extent can you perform the measurements independently (height, circumference, weight, etc.)?	Horizontal slider: Very difficult-Very easy
	Week 2, 4 and 6	Are there any unclear questions when completing the survey? Think of questions about your dietary intake, performing measurements, or other aspects you find challenging.	No, Yes
	Week 2, 4 and 6	If yes, which ones?	>Insert text
	Week 2, 4 and 6	How often have you thought about eating healthy food in the past two weeks?	Often, Occasionally, Rarely, Never, Don’t know
	Week 2, 4 and 6	Have you changed your eating habits since joining the study?	Yes, No
	Week 2, 4 and 6	Do you feel you have started eating healthier?	Yes, No
	Week 2, 4 and 6	To what extent do you find it pleasant or unpleasant to follow the advice?	Very pleasant, Pleasant, Neither pleasant nor unpleasant, Very unpleasant, No opinion
	Week 2, 4 and 6	How easy is it to follow the dietary advice?	Very pleasant, Pleasant, Neither pleasant nor unpleasant, Very unpleasant, No opinion
	Week 2, 4 and 6	Do you have any comments or feedback about the delivery and how you received the personalized box?	Yes, No
	Week 2, 4 and 6	If yes, which ones?	>Insert text
	Week 2, 4 and 6	Are the offered delivery times suitable for you?	Yes, No
	Week 2, 4 and 6	Why not?	>Insert text
	Week 2, 4 and 6	How easy do you find it to use a personalized box?	Horizontal slider: Very difficult - Very easy
	Week 2, 4 and 6	What are potential areas for improvement?	>Insert text
	Week 2, 4 and 6	Did you have enough products in the box for a whole day? (Please note that the amount of products is adjusted to help you gradually lose weight).	Yes, it was sometimes even too much, Yes, it was sufficient, No, it was too little because I didn't like the products, No, it was too little
	Week 2, 4 and 6	If too much, which day(s) and products were they?	>Insert text
	Week 2, 4 and 6	Can you tell me which products you didn’t like?	>Insert text
	Week 2, 4 and 6	Can you explain which day(s) this was for?	>Insert text
	Week 2, 4 and 6	Did you eat other products on a day when you thought there wasn’t enough?	Yes, No
	Week 2, 4 and 6	What products did you add?	>Insert text
	Week 2, 4 and 6	What would you like to see different on this day?	>Insert text
	Week 2, 4 and 6	Which products in the box were you excessively satisfied with? (multiple answers possible)	None, The hot meal, Sandwiches, Wraps, Shakes, Bars, Salads, I was excessively satisfied with none of the products, Other
	Week 2, 4 and 6	Which hot meal and why?	>Insert text
	Week 2, 4 and 6	Which sandwiches and why?	>Insert text
	Week 2, 4 and 6	Which wraps and why?	>Insert text
	Week 2, 4 and 6	Which shakes and why?	>Insert text
	Week 2, 4 and 6	Which bars and why?	>Insert text
	Week 2, 4 and 6	Which salads and why?	>Insert text
	Week 2, 4 and 6	Which products in the box were you excessively dissatisfied with? (multiple answers possible)	None, The hot meal, Sandwiches, Wraps, Shakes, Bars, Salads, Other
	Week 2, 4 and 6	Which hot meal and why?	>Insert text
	Week 2, 4 and 6	Which sandwiches and why?	>Insert text
	Week 2, 4 and 6	Which wraps and why?	>Insert text
	Week 2, 4 and 6	Which shakes and why?	>Insert text
	Week 2, 4 and 6	Which bars and why?	>Insert text
	Week 2, 4 and 6	Which salads and why?	>Insert text
	Week 2, 4 and 6	Was the offered best-before date (THT - "ten minste houdbaar tot") of the products in the personalized meal box long enough?	Yes, No
	Week 2, 4 and 6	What is your preference regarding best-before dates and delivery?	Delivered twice a week with the freshest possible assortment, Delivered once a week with a longer best-before date (THT)
	Week 2, 4 and 6	How satisfied are you with the personalized box? Please rate on a scale from 1 to 10 (as a grade).	Horizontal slider: Not satisfied - Very satisfied
	Week 2, 4 and 6	On days when you didn’t receive the box, did you use the ‘my food meter’ app from the Dutch Nutrition Center?	Yes, No
	Week 2, 4 and 6	Can you indicate how easy or difficult it is to follow the advice yourself?	Horizontal slider: Very difficult - Very easy
	Week 2, 4 and 6	How much would you be willing to spend on a personalized meal box + the convenience of having almost nothing to prepare each day? (For reference: If you buy all the ingredients yourself and prepare all meals, the average person spends €10.15 per day on food, which typically takes 1-1.5 hours per day to shop and prepare).	Max €10-15 per day, Max €15-20 per day, Max €20-25 per day
	Week 2, 4 and 6	When would you choose personalized boxes? (multiple answers possible)	If I can achieve my goal with this (e.g., losing or gaining weight), If it fits within my budget, If I can choose which products go into my box, Other, ...
	Week 2, 4 and 6	Thank you for filling in the questionnaires and participating in the study!	null
